# Supplementary material for: Salivary Biomarkers as Prognostic Tools in Oral Squamous Cell Carcinoma: A Systematic Review of Survival and Progression Outcomes
Source: Dent J (Basel). 2025 Oct 17;13(10):479. doi: 10.3390/dj13100479 (PMC12563148; doi:10.3390/dj13100479)
Supplement: Supplementary file 1 [file dentistry-13-00479-s001.zip]

Archive with 1 entries (1 files):
- dentistry-3876886-supplementary.pdf
